# Supplementary material for: Multi-tissue transcriptome-wide association study identifies novel candidate susceptibility genes for cataract
Source: Front Ophthalmol (Lausanne). 2024 Apr 16;4:1362350. doi: 10.3389/fopht.2024.1362350 (PMC11182099; doi:10.3389/fopht.2024.1362350)
Supplement: Supplementary file 4 [file Table_1.xlsx]

## Sheet: TOC
Supplementary Table S1. Characteristics of the tissue reference panels used for the TWAS of cataract
Supplementary Table S2. Tissue-specific TWAS analysis of cataract identified 202 Bonferroni-significant gene-tissue pairs
Supplementary Table S3. Joint test p-values from tissue panels with more than one Bonferroni-significant TWAS gene on the same chromosome region
Supplementary Table S4. Sex-specific TWAS results for cataract
Supplementary Table S5. Hypergeometric tests for Bonferroni-significant gene-tissue models for cataract by anatomical category
Supplementary Table S6. Multi-tissue (FUSION's omnibus test) TWAS analysis of cataract identified 86 genes

## Sheet: Table S1
Supplementary Table S1. Characteristics of the tissue reference panels used for the TWAS of cataract. Data from http://gusevlab.org/projects/fusion/gtex.html, accessed May 15, 2023.
Study	Reference Panel	Subjects in Reference Panel, N	Genes in Reference Panel, N	Classification for tissue-specific analysis	Number of Bonferroni-significant TWAS gene-tissue pairs
GTEx v8	Adipose_Subcutaneous	479	9904	Adipose	7
GTEx v8	Adipose_Visceral_Omentum	393	7918	Adipose	5
GTEx v8	Adrenal_Gland	194	5014	Gland	4
GTEx v8	Artery_Aorta	329	7943	Cardiovascular	6
GTEx v8	Artery_Coronary	175	3984	Cardiovascular	4
GTEx v8	Artery_Tibial	476	9700	Cardiovascular	7
GTEx v8	Brain_Amygdala	119	2660	Brain	2
GTEx v8	Brain_Anterior_cingulate_cortex_BA24	135	3512	Brain	3
GTEx v8	Brain_Caudate_basal_ganglia	172	5128	Brain	3
GTEx v8	Brain_Cerebellar_Hemisphere	157	6200	Brain	3
GTEx v8	Brain_Cerebellum	188	7387	Brain	5
GTEx v8	Brain_Cortex	183	5695	Brain	3
GTEx v8	Brain_Frontal_Cortex_BA9	157	4603	Brain	3
GTEx v8	Brain_Hippocampus	150	3613	Brain	3
GTEx v8	Brain_Hypothalamus	156	3611	Brain	2
GTEx v8	Brain_Nucleus_accumbens_basal_ganglia	181	5086	Brain	4
GTEx v8	Brain_Putamen_basal_ganglia	153	4362	Brain	3
GTEx v8	Brain_Spinal_cord_cervical_c-1	115	3178	Brain	2
GTEx v8	Brain_Substantia_nigra	100	2302	Brain	2
GTEx v8	Breast_Mammary_Tissue	329	6708	Gland	5
GTEx v8	Cells_EBV-transformed_lymphocytes	113	2844	Cardiovascular	3
GTEx v8	Cells_Transformed_fibroblasts	403	9686	Fibroblast	2
CMC	CMC.BRAIN.RNASEQ	452	5419	Brain	3
CMC	CMC.BRAIN.RNASEQ_SPLICING	452	7771	Brain	3
GTEx v8	Colon_Sigmoid	266	6561	Gastrointestinal	5
GTEx v8	Colon_Transverse	294	6657	Gastrointestinal	4
GTEx v8	Esophagus_Gastroesophageal_Junction	275	6799	Gastrointestinal	5
GTEx v8	Esophagus_Mucosa	411	9251	Gastrointestinal	5
GTEx v8	Esophagus_Muscularis	385	8962	Gastrointestinal	6
GTEx v8	Heart_Atrial_Appendage	316	6856	Cardiovascular	6
GTEx v8	Heart_Left_Ventricle	327	5994	Cardiovascular	3
GTEx v8	Kidney_Cortex	65	1249	Gland	3
GTEx v8	Liver	178	3728	Gland	4
GTEx v8	Lung	436	8894	Lung	5
METSIM	METSIM.ADIPOSE.RNASEQ	563	4671	Adipose	2
GTEx v8	Minor_Salivary_Gland	114	2858	Gland	2
GTEx v8	Muscle_Skeletal	588	8637	Muscle Skeletal	1
GTEx v8	Nerve_Tibial	438	11433	Nerve Tibial	5
NTR	NTR.BLOOD.RNAARR	1247	2454	Cardiovascular	2
GTEx v8	Ovary	138	3240	Female reproductive	2
GTEx v8	Pancreas	243	5863	Gland	2
GTEx v8	Pituitary	219	6283	Gland	5
GTEx v8	Prostate	181	4447	Gland	3
GTEx v8	Skin_Not_Sun_Exposed_Suprapubic	430	9716	Skin	4
GTEx v8	Skin_Sun_Exposed_Lower_leg	508	10814	Skin	6
GTEx v8	Small_Intestine_Terminal_Ileum	141	3482	Gastrointestinal	5
GTEx v8	Spleen	179	6092	Gland	4
GTEx v8	Stomach	260	5306	Gastrointestinal	5
GTEx v8	Testis	272	11565	Gland	1
GTEx v8	Thyroid	482	11496	Gland	7
GTEx v8	Uterus	107	2461	Female reproductive	3
GTEx v8	Vagina	120	2331	Female reproductive	3
GTEx v8	Whole_Blood	558	8125	Cardiovascular	4
YFS	YFS.BLOOD.RNAARR	1264	4700	Cardiovascular	3

## Sheet: Table S2
Supplementary Table S2. Tissue-specific TWAS analysis of cataract identified 202 Bonferroni-significant gene-tissue pairs. Abbreviations: Chr, chromosome; TWAS.Z, TWAS z-score; TWAS.P, TWAS p-value; TWAS.P.Conditional, TWAS p-value conditional on the top GWAS SNP within 1 Mb of the gene; COLOC.PP4, posterior probability of the hypothesis for a shared causal variant for both cataract and gene expr…
Gene	Chromosome	P0	P1	Tissue reference panel	Source	TWAS.Z	TWAS.P	TWAS.P.Conditional	COLOC.PP0	COLOC.PP1	COLOC.PP2	COLOC.PP3	COLOC.PP4
AP000808.1	11	68870663	68870664	Adipose_Subcutaneous	GTEx	-7.11022	1.16e-12	5.85e-14	0	0	0	0.257	0.743
AP003071.4	11	69002047	69002048	Adipose_Subcutaneous	GTEx	-5.71927	1.07e-08	8.5e-09	0	0	0	1	0
GSTM4	1	109656080	109656081	Adipose_Subcutaneous	GTEx	-5.43696	5.42e-08	5.4e-08	0	0.093	0	0	0.907
IGHMBP2	11	68903841	68903842	Adipose_Subcutaneous	GTEx	7.14221	9.18e-13	6.91e-14	0	0	0	0.02	0.98
MRGPRF-AS1	11	69012282	69012283	Adipose_Subcutaneous	GTEx	5.42008	5.96e-08	1.14e-07	0	0	0	1	0
MRPL21	11	68903834	68903835	Adipose_Subcutaneous	GTEx	-7.35168	1.96e-13	1.13e-14	0	0	0	0.013	0.987
TESMIN	11	68751563	68751564	Adipose_Subcutaneous	GTEx	5.90785	3.47e-09	2.91e-09	0	0	0	0.027	0.973
AP000808.1	11	68870663	68870664	Adipose_Visceral_Omentum	GTEx	-7.20764	5.69e-13	2.32e-14	0	0	0	0.27	0.73
IGHMBP2	11	68903841	68903842	Adipose_Visceral_Omentum	GTEx	7.28302	3.26e-13	1.44e-14	0	0	0	0.094	0.906
MRGPRF	11	69013408	69013409	Adipose_Visceral_Omentum	GTEx	6.62191	3.55e-11	1.86e-10	0	0	0	0.088	0.912
MRGPRF-AS1	11	69012282	69012283	Adipose_Visceral_Omentum	GTEx	6.60999	3.84e-11	3.48e-10	0	0	0	0.03	0.97
MRPL21	11	68903834	68903835	Adipose_Visceral_Omentum	GTEx	-7.361	1.83e-13	1.04e-14	0	0	0	0.024	0.976
AP000808.1	11	68870663	68870664	Adrenal_Gland	GTEx	-7.3849	1.53e-13	7.17e-15	0	0	0	0.024	0.976
AP003071.4	11	69002047	69002048	Adrenal_Gland	GTEx	-5.6201	1.91e-08	1.76e-08	0	0	0.033	0.817	0.149
IGHMBP2	11	68903841	68903842	Adrenal_Gland	GTEx	7.7506	9.14e-15	1.36e-13	0	0	0	0.011	0.989
MRPL21	11	68903834	68903835	Adrenal_Gland	GTEx	-7.361	1.83e-13	1.04e-14	0	0	0	0.024	0.976
AP000808.1	11	68870663	68870664	Artery_Aorta	GTEx	6.112	9.84e-10	8.09e-11	0	0	0.072	0.921	0.008
AP003071.4	11	69002047	69002048	Artery_Aorta	GTEx	-5.51936	3.4e-08	5.8e-07	0	0	0	1	0
IGHMBP2	11	68903841	68903842	Artery_Aorta	GTEx	7.60505	2.85e-14	5.76e-15	0	0	0	0.014	0.986
MRGPRF	11	69013408	69013409	Artery_Aorta	GTEx	6.26779	3.66e-10	1.37e-10	0	0	0.003	0.047	0.95
MRGPRF-AS1	11	69012282	69012283	Artery_Aorta	GTEx	6.65381	2.86e-11	1.59e-10	0	0	0	0.056	0.944
MRPL21	11	68903834	68903835	Artery_Aorta	GTEx	-7.45159	9.22e-14	4.64e-15	0	0	0	0.01	0.99
IGHMBP2	11	68903841	68903842	Artery_Coronary	GTEx	6.7534	1.44e-11	4.53e-13	0	0	0	0.011	0.989
MRGPRD	11	68980985	68980986	Artery_Coronary	GTEx	-5.37278	7.75e-08	1.03e-07	0	0	0.026	0.804	0.171
MRGPRF-AS1	11	69012282	69012283	Artery_Coronary	GTEx	6.87	6.42e-12	2.94e-13	0	0	0.268	0.298	0.434
MRPL21	11	68903834	68903835	Artery_Coronary	GTEx	-7.542	4.63e-14	2.16e-15	0	0	0	0.004	0.996
AP000808.1	11	68870663	68870664	Artery_Tibial	GTEx	-5.75423	8.7e-09	1.16e-09	0	0	0	1	0
GSTM1	1	109687813	109687814	Artery_Tibial	GTEx	-5.41133	6.26e-08	6.12e-08	0	0.977	0	0.012	0.012
GSTM4	1	109656080	109656081	Artery_Tibial	GTEx	-5.48662	4.1e-08	4.31e-08	0	0.973	0	0.012	0.015
IGHMBP2	11	68903841	68903842	Artery_Tibial	GTEx	7.2865	3.18e-13	1.21e-14	0	0	0	0.086	0.914
MRGPRF-AS1	11	69012282	69012283	Artery_Tibial	GTEx	6.1746	6.63e-10	7.81e-10	0	0	0	0.553	0.447
MRPL21	11	68903834	68903835	Artery_Tibial	GTEx	-7.54804	4.42e-14	1.96e-15	0	0	0	0.012	0.988
RHOT1	17	32142713	32142714	Artery_Tibial	GTEx	5.93198	2.99e-09	0.00161	0	0.993	0	0.004	0.003
IGHMBP2	11	68903841	68903842	Brain_Amygdala	GTEx	6.8036	1.02e-11	3.52e-13	0	0	0	0.03	0.97
MRPL21	11	68903834	68903835	Brain_Amygdala	GTEx	-7.49	6.89e-14	3.43e-15	0	0	0	0.008	0.992
AP000808.1	11	68870663	68870664	Brain_Anterior_cingulate_cortex_BA24	GTEx	-6.0727	1.26e-09	1.22e-10	0	0	0.021	0.059	0.921
IGHMBP2	11	68903841	68903842	Brain_Anterior_cingulate_cortex_BA24	GTEx	7.361	1.83e-13	1.04e-14	0	0	0	0.024	0.976
MRPL21	11	68903834	68903835	Brain_Anterior_cingulate_cortex_BA24	GTEx	-7.361	1.83e-13	1.04e-14	0	0	0	0.024	0.976
AP000808.1	11	68870663	68870664	Brain_Caudate_basal_ganglia	GTEx	-5.7264	1.03e-08	1.39e-09	0	0	0.007	0.891	0.102
IGHMBP2	11	68903841	68903842	Brain_Caudate_basal_ganglia	GTEx	7.0896	1.34e-12	9.05e-14	0	0	0	0.012	0.988
MRPL21	11	68903834	68903835	Brain_Caudate_basal_ganglia	GTEx	-7.361	1.83e-13	1.04e-14	0	0	0	0.024	0.976
BMP4	14	53958760	53958761	Brain_Cerebellar_Hemisphere	GTEx	-6.5502	5.74e-11	0.0255	0.002	0.939	0	0.005	0.055
IGHMBP2	11	68903841	68903842	Brain_Cerebellar_Hemisphere	GTEx	6.03105	1.63e-09	1.91e-10	0	0	0.003	0.492	0.505
TPCN2	11	69048896	69048897	Brain_Cerebellar_Hemisphere	GTEx	6.64106	3.11e-11	0.000616	0	0	0.249	0.738	0.013
BMP4	14	53958760	53958761	Brain_Cerebellum	GTEx	-5.86078	4.61e-09	0.0423	0	0.963	0	0.005	0.032
GSTM1	1	109687813	109687814	Brain_Cerebellum	GTEx	-5.26485	1.4e-07	1.1e-07	0.607	0.354	0.007	0.004	0.027
IGHMBP2	11	68903841	68903842	Brain_Cerebellum	GTEx	8.22539	1.95e-16	1.49e-15	0	0	0	0.789	0.211
MRGPRD	11	68980985	68980986	Brain_Cerebellum	GTEx	-5.26719	1.39e-07	2.46e-07	0	0	0	1	0
MRPL21	11	68903834	68903835	Brain_Cerebellum	GTEx	-7.361	1.83e-13	1.04e-14	0	0	0	0.024	0.976
CDKN2A	9	21995300	21995301	Brain_Cortex	GTEx	5.94787	2.72e-09	2.45e-08	0	0	0.399	0.087	0.514
IGHMBP2	11	68903841	68903842	Brain_Cortex	GTEx	6.38543	1.71e-10	3.51e-11	0	0	0	0.015	0.985
MRPL21	11	68903834	68903835	Brain_Cortex	GTEx	-7.361	1.83e-13	1.04e-14	0	0	0	0.024	0.976
AP000808.1	11	68870663	68870664	Brain_Frontal_Cortex_BA9	GTEx	-5.54675	2.91e-08	6.62e-09	0	0	0.077	0.543	0.38
IGHMBP2	11	68903841	68903842	Brain_Frontal_Cortex_BA9	GTEx	5.316	1.06e-07	1.08e-07	0	0	0	0.015	0.985
MRPL21	11	68903834	68903835	Brain_Frontal_Cortex_BA9	GTEx	-7.49	6.89e-14	3.43e-15	0	0	0	0.008	0.992
AP000808.1	11	68870663	68870664	Brain_Hippocampus	GTEx	-5.7102	1.13e-08	1.4e-09	0	0	0.418	0.04	0.542
IGHMBP2	11	68903841	68903842	Brain_Hippocampus	GTEx	7.361	1.83e-13	1.04e-14	0	0	0	0.024	0.976
MRPL21	11	68903834	68903835	Brain_Hippocampus	GTEx	-7.361	1.83e-13	1.04e-14	0	0	0	0.024	0.976
IGHMBP2	11	68903841	68903842	Brain_Hypothalamus	GTEx	6.443	1.17e-10	9.9e-12	0	0	0.278	0.678	0.044
MRPL21	11	68903834	68903835	Brain_Hypothalamus	GTEx	-7.38886	1.48e-13	7.47e-15	0	0	0	0.013	0.987
GSTM1	1	109687813	109687814	Brain_Nucleus_accumbens_basal_ganglia	GTEx	-5.37727	7.56e-08	6.6e-08	0.376	0.483	0.005	0.006	0.131
IGHMBP2	11	68903841	68903842	Brain_Nucleus_accumbens_basal_ganglia	GTEx	5.57159	2.52e-08	9.24e-09	0	0	0	0.019	0.981
INSRR	1	156859017	156859018	Brain_Nucleus_accumbens_basal_ganglia	GTEx	-5.2594	1.45e-07	5.85e-07	0.554	0.04	0.323	0.023	0.06
MRPL21	11	68903834	68903835	Brain_Nucleus_accumbens_basal_ganglia	GTEx	-7.361	1.83e-13	1.04e-14	0	0	0	0.024	0.976
AP000808.1	11	68870663	68870664	Brain_Putamen_basal_ganglia	GTEx	-5.57926	2.42e-08	3.16e-09	0	0	0.133	0.792	0.076
IGHMBP2	11	68903841	68903842	Brain_Putamen_basal_ganglia	GTEx	5.88012	4.1e-09	6.97e-11	0	0	0	0.016	0.984
MRPL21	11	68903834	68903835	Brain_Putamen_basal_ganglia	GTEx	-7.361	1.83e-13	1.04e-14	0	0	0	0.024	0.976
IGHMBP2	11	68903841	68903842	Brain_Spinal_cord_cervical_c-1	GTEx	7.4696	8.04e-14	3.16e-15	0	0	0	0.014	0.986
MRPL21	11	68903834	68903835	Brain_Spinal_cord_cervical_c-1	GTEx	-7.3549	1.91e-13	7.46e-13	0	0	0	0.015	0.985
AP000808.1	11	68870663	68870664	Brain_Substantia_nigra	GTEx	-5.7214	1.06e-08	5.32e-09	0	0	0.255	0.207	0.538
IGHMBP2	11	68903841	68903842	Brain_Substantia_nigra	GTEx	7.2603	3.86e-13	1.97e-14	0	0	0	0.016	0.984
AP000808.1	11	68870663	68870664	Breast_Mammary_Tissue	GTEx	-6.74906	1.49e-11	7.51e-13	0	0	0	0.976	0.024
GSTM4	1	109656080	109656081	Breast_Mammary_Tissue	GTEx	-5.48	4.21e-08	4.34e-08	0	0.938	0	0.011	0.05
IGHMBP2	11	68903841	68903842	Breast_Mammary_Tissue	GTEx	7.58377	3.36e-14	5.63e-15	0	0	0	0.011	0.989
MRGPRD	11	68980985	68980986	Breast_Mammary_Tissue	GTEx	-5.31903	1.04e-07	1.26e-07	0	0	0	0.987	0.013
MRPL21	11	68903834	68903835	Breast_Mammary_Tissue	GTEx	-7.19153	6.41e-13	3.72e-14	0	0	0	0.013	0.987
AP000808.1	11	68870663	68870664	Cells_Cultured_fibroblasts	GTEx	-7.38534	1.52e-13	7.72e-15	0	0	0	0.012	0.988
IGHMBP2	11	68903841	68903842	Cells_Cultured_fibroblasts	GTEx	7.08289	1.41e-12	9.16e-14	0	0	0	0.01	0.99
MRPL21	11	68903834	68903835	Cells_Cultured_fibroblasts	GTEx	-7.361	1.83e-13	1.04e-14	0	0	0	0.024	0.976
IGHMBP2	11	68903841	68903842	Cells_EBV-transformed_lymphocytes	GTEx	7.1223	1.06e-12	5.61e-14	0	0	0	0.016	0.984
MRPL21	11	68903834	68903835	Cells_EBV-transformed_lymphocytes	GTEx	-7.542	4.63e-14	2.16e-15	0	0	0	0.004	0.996
CDKN2B-AS1	9	21994789	22121093	CMC.BRAIN.RNASEQ	CMC	5.97124	2.35e-09	4.15e-06	0	0	0.02	0.108	0.872
MRPL21	11	68658745	68671303	CMC.BRAIN.RNASEQ	CMC	-7.361	1.83e-13	1.04e-14	0	0	0	0.024	0.976
OCA2	15	28000022	28344458	CMC.BRAIN.RNASEQ	CMC	-6.21047	5.28e-10	0.00014	0.042	0.084	0.01	0.019	0.845
MRPL21	11	68658745	68671303	CMC.BRAIN.RNASEQ_SPLICING	CMC	-7.3527	1.94e-13	7.85e-15	0	0	0	0.009	0.991
MRPL21	11	68658745	68671303	CMC.BRAIN.RNASEQ_SPLICING	CMC	7.0407	1.91e-12	2.22e-14	0	0	0	0.009	0.991
MRPL21	11	68658745	68671303	CMC.BRAIN.RNASEQ_SPLICING	CMC	-5.6086	2.04e-08	1.61e-12	0	0	0	0.01	0.99
AP000808.1	11	68870663	68870664	Colon_Sigmoid	GTEx	-7.39875	1.37e-13	6.23e-15	0	0	0	0.031	0.969
IGHMBP2	11	68903841	68903842	Colon_Sigmoid	GTEx	8.24694	1.62e-16	4.17e-15	0	0	0.001	0.024	0.976
MRGPRF-AS1	11	69012282	69012283	Colon_Sigmoid	GTEx	5.80444	6.46e-09	2.77e-10	0	0	0	0.011	0.989
MRPL21	11	68903834	68903835	Colon_Sigmoid	GTEx	-7.361	1.83e-13	1.04e-14	0	0	0	0.024	0.976
RHOT1	17	32142713	32142714	Colon_Sigmoid	GTEx	5.87911	4.12e-09	0.00246	0	0.994	0	0.004	0.003
AP000808.1	11	68870663	68870664	Colon_Transverse	GTEx	-7.47445	7.75e-14	3.18e-15	0	0	0	0.011	0.989
IGHMBP2	11	68903841	68903842	Colon_Transverse	GTEx	6.90855	4.9e-12	2.58e-13	0	0	0	0.022	0.978
MRGPRD	11	68980985	68980986	Colon_Transverse	GTEx	-5.52179	3.36e-08	5.08e-08	0	0	0	0.999	0.001
MRPL21	11	68903834	68903835	Colon_Transverse	GTEx	-7.46295	8.46e-14	4.4e-15	0	0	0	0.009	0.991
AP000808.1	11	68870663	68870664	Esophagus_Gastroesophageal_Junction	GTEx	-6.5859	4.52e-11	6.45e-10	0	0	0	0.008	0.992
CDKN2B	9	22009362	22009363	Esophagus_Gastroesophageal_Junction	GTEx	-6.85364	7.2e-12	2.24e-10	0	0	0.23	0.029	0.742
IGHMBP2	11	68903841	68903842	Esophagus_Gastroesophageal_Junction	GTEx	6.112	9.84e-10	8.09e-11	0	0	0	0.994	0.006
MRPL21	11	68903834	68903835	Esophagus_Gastroesophageal_Junction	GTEx	-7.361	1.83e-13	1.04e-14	0	0	0	0.024	0.976
RHOT1	17	32142713	32142714	Esophagus_Gastroesophageal_Junction	GTEx	5.4272	5.72e-08	0.0464	0	0.992	0	0.004	0.004
AP000808.1	11	68870663	68870664	Esophagus_Mucosa	GTEx	-7.37078	1.7e-13	1.83e-14	0	0	0	0.015	0.985
GSTM4	1	109656080	109656081	Esophagus_Mucosa	GTEx	-5.32418	1.01e-07	9.42e-08	0	0.836	0	0.01	0.154
IGHMBP2	11	68903841	68903842	Esophagus_Mucosa	GTEx	7.14829	8.79e-13	4.53e-14	0	0	0	0.02	0.98
MRGPRF-AS1	11	69012282	69012283	Esophagus_Mucosa	GTEx	7.34722	2.02e-13	9.42e-15	0	0	0.001	0.015	0.985
MRPL21	11	68903834	68903835	Esophagus_Mucosa	GTEx	-7.361	1.83e-13	1.04e-14	0	0	0	0.024	0.976
AC116407.1	17	32143134	32143135	Esophagus_Muscularis	GTEx	5.35566	8.52e-08	0.00972	0.784	0.211	0.003	0.001	0.001
AP000808.1	11	68870663	68870664	Esophagus_Muscularis	GTEx	-7.53753	4.79e-14	1.97e-15	0	0	0	0.009	0.991
IGHMBP2	11	68903841	68903842	Esophagus_Muscularis	GTEx	5.77117	7.87e-09	6.86e-10	0	0	0	0.015	0.985
MRGPRF	11	69013408	69013409	Esophagus_Muscularis	GTEx	5.254	1.49e-07	2.43e-07	0	0	0.614	0.366	0.02
MRPL21	11	68903834	68903835	Esophagus_Muscularis	GTEx	-7.361	1.83e-13	1.04e-14	0	0	0	0.024	0.976
RHOT1	17	32142713	32142714	Esophagus_Muscularis	GTEx	5.52229	3.35e-08	0.0262	0	0.992	0	0.004	0.004
AP000808.1	11	68870663	68870664	Heart_Atrial_Appendage	GTEx	-6.90622	4.98e-12	8.68e-14	0	0	0	0.597	0.403
CDC42BPA	1	227318473	227318474	Heart_Atrial_Appendage	GTEx	-5.50756	3.64e-08	0.0451	0.605	0.391	0.001	0.001	0.003
IGHMBP2	11	68903841	68903842	Heart_Atrial_Appendage	GTEx	7.542	4.63e-14	2.16e-15	0	0	0	0.004	0.996
MRPL21	11	68903834	68903835	Heart_Atrial_Appendage	GTEx	-7.39423	1.42e-13	6.77e-15	0	0	0	0.012	0.988
RHOT1	17	32142713	32142714	Heart_Atrial_Appendage	GTEx	5.68552	1.3e-08	7.25e-05	0.823	0.167	0.003	0.001	0.007
TBX6	16	30091886	30091887	Heart_Atrial_Appendage	GTEx	-5.2935	1.2e-07	0.000249	0.003	0.79	0	0.051	0.156
AP000808.1	11	68870663	68870664	Heart_Left_Ventricle	GTEx	-7.51903	5.52e-14	1.9e-15	0	0	0	0.012	0.988
IGHMBP2	11	68903841	68903842	Heart_Left_Ventricle	GTEx	7.35354	1.93e-13	8.88e-15	0	0	0	0.012	0.988
MRPL21	11	68903834	68903835	Heart_Left_Ventricle	GTEx	-7.361	1.83e-13	1.04e-14	0	0	0	0.024	0.976
AP000808.1	11	68870663	68870664	Kidney_Cortex	GTEx	-7.01756	2.26e-12	7.97e-14	0	0	0.085	0.023	0.892
IGHMBP2	11	68903841	68903842	Kidney_Cortex	GTEx	6.272	3.56e-10	1.66e-11	0	0	0.884	0.058	0.057
MRPL21	11	68903834	68903835	Kidney_Cortex	GTEx	-7.24539	4.31e-13	2.41e-14	0	0	0.05	0.019	0.93
AP000808.1	11	68870663	68870664	Liver	GTEx	-7.6421	2.14e-14	3.44e-15	0	0	0	0.009	0.991
AP003071.4	11	69002047	69002048	Liver	GTEx	-5.5579	2.73e-08	3.2e-08	0	0	0.011	0.071	0.917
IGHMBP2	11	68903841	68903842	Liver	GTEx	6.9072	4.94e-12	2.38e-13	0	0	0	0.021	0.979
MRPL21	11	68903834	68903835	Liver	GTEx	-7.49	6.89e-14	3.43e-15	0	0	0	0.008	0.992
AP000808.1	11	68870663	68870664	Lung	GTEx	-5.833	5.44e-09	6.96e-10	0	0	0	0.999	0.001
IGHMBP2	11	68903841	68903842	Lung	GTEx	7.02099	2.2e-12	8.69e-14	0	0	0	0.033	0.967
MRGPRF	11	69013408	69013409	Lung	GTEx	6.63966	3.14e-11	1.8e-11	0	0	0.002	0.033	0.965
MRPL21	11	68903834	68903835	Lung	GTEx	-7.48085	7.38e-14	3.66e-15	0	0	0	0.009	0.991
PKD2L1	10	100330485	100330486	Lung	GTEx	-5.284	1.26e-07	2.32e-08	0	0	0	0	1
IGHMBP2	11	68671310	68708070	METSIM.ADIPOSE.RNASEQ	METSIM	7.07623	1.48e-12	1.58e-13	0	0	0	0.023	0.977
MRPL21	11	68658744	68671303	METSIM.ADIPOSE.RNASEQ	METSIM	-6.87	6.42e-12	2.94e-13	0	0	0	0.409	0.591
IGHMBP2	11	68903841	68903842	Minor_Salivary_Gland	GTEx	6.8872	5.69e-12	3.3e-13	0	0	0	0.024	0.976
MRPL21	11	68903834	68903835	Minor_Salivary_Gland	GTEx	-6.9295	4.22e-12	1.5e-13	0	0	0	0.015	0.985
CDKN2B	9	22009362	22009363	Muscle_Skeletal	GTEx	-5.8234	5.77e-09	1.68e-08	0	0	0.061	0.409	0.529
AP000808.1	11	68870663	68870664	Nerve_Tibial	GTEx	-7.45	9.49e-14	4.95e-15	0	0	0	0.009	0.991
IGHMBP2	11	68903841	68903842	Nerve_Tibial	GTEx	6.98	2.96e-12	1.25e-13	0	0	0	0.077	0.923
MRGPRF-AS1	11	69012282	69012283	Nerve_Tibial	GTEx	6.15	7.66e-10	5.85e-10	0	0	0	1	0
MRPL21	11	68903834	68903835	Nerve_Tibial	GTEx	-7.36	1.83e-13	1.04e-14	0	0	0	0.024	0.976
RHOT1	17	32142713	32142714	Nerve_Tibial	GTEx	5.30698	1.11e-07	0.0403	0	0.992	0	0.004	0.004
IGHMBP2	11	68671309	68708069	NTR.BLOOD.RNAARR	NTR	7.51	5.91e-14	3.12e-15	0	0	0.001	0.007	0.992
MRPL21	11	68659353	68671294	NTR.BLOOD.RNAARR	NTR	-6.14761	7.87e-10	6.97e-12	0	0	0	0.037	0.963
IGHMBP2	11	68903841	68903842	Ovary	GTEx	7.44877	9.42e-14	3.87e-15	0	0	0	0.013	0.987
MRPL21	11	68903834	68903835	Ovary	GTEx	-7.44602	9.62e-14	4.06e-15	0	0	0	0.011	0.989
IGHMBP2	11	68903841	68903842	Pancreas	GTEx	6.93157	4.16e-12	2.18e-13	0	0	0	0.046	0.954
MRPL21	11	68903834	68903835	Pancreas	GTEx	-7.50263	6.26e-14	3.2e-15	0	0	0	0.008	0.992
AP000808.1	11	68870663	68870664	Pituitary	GTEx	-5.6915	1.26e-08	7.32e-09	0	0	0.466	0.383	0.151
AP003071.4	11	69002047	69002048	Pituitary	GTEx	-5.4151	6.12e-08	7.62e-08	0	0	0.129	0.189	0.682
BMP4	14	53958760	53958761	Pituitary	GTEx	-6.0904	1.13e-09	0.00614	0.919	0.073	0.005	0	0.003
IGHMBP2	11	68903841	68903842	Pituitary	GTEx	7.3606	1.83e-13	7.37e-15	0	0	0	0.012	0.988
MRPL21	11	68903834	68903835	Pituitary	GTEx	-7.361	1.83e-13	1.04e-14	0	0	0	0.024	0.976
AP000808.1	11	68870663	68870664	Prostate	GTEx	-5.7212	1.06e-08	1.45e-09	0	0	0.001	0.968	0.031
IGHMBP2	11	68903841	68903842	Prostate	GTEx	7.5075	6.02e-14	3.08e-15	0	0	0	0.009	0.991
MRPL21	11	68903834	68903835	Prostate	GTEx	-7.4921	6.78e-14	3.34e-15	0	0	0	0.01	0.99
AP000808.1	11	68870663	68870664	Skin_Not_Sun_Exposed_Suprapubic	GTEx	-6.74896	1.49e-11	9.29e-13	0	0	0.038	0.082	0.88
IGHMBP2	11	68903841	68903842	Skin_Not_Sun_Exposed_Suprapubic	GTEx	7.41159	1.25e-13	8.46e-15	0	0	0	0.012	0.988
MRGPRF-AS1	11	69012282	69012283	Skin_Not_Sun_Exposed_Suprapubic	GTEx	7.58702	3.27e-14	8.65e-16	0	0	0	0.014	0.986
MRPL21	11	68903834	68903835	Skin_Not_Sun_Exposed_Suprapubic	GTEx	-7.361	1.83e-13	1.04e-14	0	0	0	0.024	0.976
AP000808.1	11	68870663	68870664	Skin_Sun_Exposed_Lower_leg	GTEx	-6.3389	2.31e-10	2.99e-11	0	0	0	0.231	0.769
AP003071.4	11	69002047	69002048	Skin_Sun_Exposed_Lower_leg	GTEx	-5.29664	1.18e-07	1.35e-07	0	0	0	1	0
CEP95	17	64506731	64506732	Skin_Sun_Exposed_Lower_leg	GTEx	-5.35033	8.78e-08	8.78e-08	0.224	0.154	0.013	0.009	0.6
GSTM1	1	109687813	109687814	Skin_Sun_Exposed_Lower_leg	GTEx	-5.69722	1.22e-08	1.1e-08	0.001	0.156	0	0.001	0.842
IGHMBP2	11	68903841	68903842	Skin_Sun_Exposed_Lower_leg	GTEx	7.41028	1.26e-13	9.22e-15	0	0	0	0.015	0.985
MRPL21	11	68903834	68903835	Skin_Sun_Exposed_Lower_leg	GTEx	-7.361	1.83e-13	1.04e-14	0	0	0	0.024	0.976
AC116407.1	17	32143134	32143135	Small_Intestine_Terminal_Ileum	GTEx	5.69868	1.21e-08	0.003395	0.891	0.099	0.003	0	0.007
AP000808.1	11	68870663	68870664	Small_Intestine_Terminal_Ileum	GTEx	-7.542	4.63e-14	2.16e-15	0	0	0.008	0.005	0.987
AP003071.4	11	69002047	69002048	Small_Intestine_Terminal_Ileum	GTEx	-6.78745	1.14e-11	2.14e-12	0	0	0.011	0.031	0.958
IGHMBP2	11	68903841	68903842	Small_Intestine_Terminal_Ileum	GTEx	7.30342	2.81e-13	1.26e-14	0	0	0	0.025	0.975
MRPL21	11	68903834	68903835	Small_Intestine_Terminal_Ileum	GTEx	-7.2617	3.82e-13	2.46e-14	0	0	0	0.011	0.989
AP000808.1	11	68870663	68870664	Spleen	GTEx	-7.25304	4.08e-13	2.9e-14	0	0	0.095	0.02	0.885
IGHMBP2	11	68903841	68903842	Spleen	GTEx	6.8457	7.61e-12	3.25e-13	0	0	0	0.037	0.963
MRPL21	11	68903834	68903835	Spleen	GTEx	-7.361	1.83e-13	1.04e-14	0	0	0	0.024	0.976
SEMA4D	9	89498129	89498130	Spleen	GTEx	5.46494	4.63e-08	4.63e-08	0	0.001	0	0.004	0.994
AP000808.1	11	68870663	68870664	Stomach	GTEx	6.53357	6.42e-11	7.44e-12	0	0	0	0.013	0.987
AP003071.4	11	69002047	69002048	Stomach	GTEx	-5.35833	8.4e-08	9.61e-08	0	0	0	0.657	0.343
IGHMBP2	11	68903841	68903842	Stomach	GTEx	6.87	6.42e-12	2.94e-13	0	0	0	0.409	0.591
MRGPRD	11	68980985	68980986	Stomach	GTEx	-6.51167	7.43e-11	3.58e-11	0	0	0.001	0.045	0.954
MRPL21	11	68903834	68903835	Stomach	GTEx	-7.361	1.83e-13	1.04e-14	0	0	0	0.024	0.976
MRPL21	11	68903834	68903835	Testis	GTEx	-7.361	1.83e-13	1.04e-14	0	0	0	0.024	0.976
AP000808.1	11	68870663	68870664	Thyroid	GTEx	-7.18245	6.85e-13	3.33e-14	0	0	0	0.975	0.025
AP003071.4	11	69002047	69002048	Thyroid	GTEx	-5.26035	1.44e-07	1.55e-07	0	0	0	0.966	0.034
ARL4D	17	43398958	43398959	Thyroid	GTEx	-5.35656	8.48e-08	8.5e-08	0	0.001	0	0.001	0.999
GSTM1	1	109687813	109687814	Thyroid	GTEx	-5.6601	1.51e-08	1.48e-08	0	0.927	0	0.011	0.062
IGHMBP2	11	68903841	68903842	Thyroid	GTEx	7.92751	2.24e-15	6.4e-16	0	0	0	0.029	0.971
MRPL21	11	68903834	68903835	Thyroid	GTEx	-7.33205	2.27e-13	9.09e-15	0	0	0	0.012	0.988
TBX6	16	30091886	30091887	Thyroid	GTEx	-5.81145	6.19e-09	3.59e-05	0	0.925	0	0.06	0.015
AP000808.1	11	68870663	68870664	Uterus	GTEx	-7.36703	1.74e-13	3.74e-15	0	0	0	0.017	0.983
IGHMBP2	11	68903841	68903842	Uterus	GTEx	7.542	4.63e-14	2.16e-15	0	0	0.155	0.007	0.838
MRPL21	11	68903834	68903835	Uterus	GTEx	-7.542	4.63e-14	2.16e-15	0	0	0	0.004	0.996
AP000808.1	11	68870663	68870664	Vagina	GTEx	-7.542	4.63e-14	2.16e-15	0	0	0.002	0.005	0.993
IGHMBP2	11	68903841	68903842	Vagina	GTEx	7.41298	1.23e-13	7.29e-15	0	0	0	0.013	0.987
MRPL21	11	68903834	68903835	Vagina	GTEx	-7.542	4.63e-14	2.16e-15	0	0	0	0.004	0.996
GSTM2	1	109668021	109668022	Whole_Blood	GTEx	-5.749	8.98e-09	7.82e-09	0	0.09	0	0	0.91
GSTM4	1	109656080	109656081	Whole_Blood	GTEx	-5.3158	1.06e-07	9.05e-08	0	0.836	0	0.01	0.154
IGHMBP2	11	68903841	68903842	Whole_Blood	GTEx	6.99894	2.58e-12	1.04e-13	0	0	0	0.026	0.974
MRPL21	11	68903834	68903835	Whole_Blood	GTEx	-7.63533	2.25e-14	2.69e-15	0	0	0	0.012	0.988
IGHMBP2	11	68671310	68708070	YFS.BLOOD.RNAARR	YFS	7.18515	6.71e-13	8.67e-14	0	0	0	0.012	0.988
MRPL21	11	68658744	68671303	YFS.BLOOD.RNAARR	YFS	-6.75464	1.43e-11	3.46e-13	0	0	0	0.014	0.986
ST6GALNAC4	9	130670165	130679317	YFS.BLOOD.RNAARR	YFS	-5.36494	8.1e-08	8.12e-08	0.002	0.037	0	0.008	0.953

## Sheet: Table S3
Supplementary Table S3. Joint test p-values from tissue panels with more than one Bonferroni-significant TWAS gene on the same chromosome region.
Tissue reference	Chromosome region	Gene ID	Marginal TWAS P-value	Joint P-value
Brain_Cerebellar_Hemisphere	11q13.3	IGHMBP2	1.6e-09	0.0113
		TPCN2	3.1e-11	0.00017
CMC.BRAIN.RNASEQ_SPLICING	11q13.3	MRPL21 (chr11:68665480:68668003)	1.9e-13	1.6e-08
		MRPL21 (chr11:68668073:68671191)	2e-08	0.0022
Lung	11q13.3	MRPL21	7.4e-14	1.6e-09
		MRGPRF-AS1	1.9e-07	0.0056
Nerve_Tibial	11q13.3	AP000808.1	9.5e-14	2.6e-09
		MRGPRD	1.9e-07	0.0078

## Sheet: Table S4
Supplementary Table S4. Sex-specific TWAS results for cataract. Sex-specific TWAS association analyses were conducted using FUSION using sex-specific GWAS summary statistics and sex-specific tissue reference panels. Sex-specific TWAS associations with cataract that reached Bonferroni significance level (TWAS.P<1.54x10-7) are reported.
Source	Tissue reference panel	Gene	Chromosome	P0	P1	HSQ	BEST.GWAS.ID	BEST.GWAS.Z	EQTL.ID	EQTL.R2	EQTL.Z	EQTL.GWAS.Z	NSNP	NWGT	MODEL	MODELCV.R2	MODELCV.PV	TWAS.Z	TWAS.P
GTEx	Ovary	MRPL21	11	68903834	68903835	0.5664	rs11228530	11.12	rs619727	0.553919	-8.78	7.542	416	416	susie	0.56	3.7e-26	-7.44602	9.62e-14
GTEx	Ovary	IGHMBP2	11	68903841	68903842	0.474	rs11228530	11.12	rs619727	0.400133	7.62	7.542	416	416	susie	0.41	9.8e-18	7.44877	9.42e-14
GTEx	Ovary	AC003681.1	22	30025628	30025629	0.361	rs7291756	5.89	rs7291756	0.270721	6.31	5.895	412	1	top1	0.27	3.7e-11	5.895	3.75e-09
GTEx	Prostate	AP000808.1	11	68870663	68870664	0.2441	rs11228530	11.12	rs535559	0.140245	6.16	-5.691	422	422	susie	0.17	7.9e-09	-5.7212	1.06e-08
GTEx	Prostate	MRPL21	11	68903834	68903835	0.6157	rs11228530	11.12	rs619727	0.669363	-11.01	7.542	422	8	lasso	0.67	2.6e-45	-7.4921	6.78e-14
GTEx	Prostate	IGHMBP2	11	68903841	68903842	0.4888	rs11228530	11.12	rs619727	0.46792	9.69	7.542	422	422	susie	0.5	2.8e-29	7.5075	6.02e-14
GTEx	Prostate	CAPRIN2	12	30754950	30754951	0.2128	rs17739338	-7.06	rs7300410	0.116	-5.32	-5.778	558	3	lasso	0.13	3.8e-07	5.9386	2.87e-09
GTEx	Prostate	LINC01229	16	79713835	79713836	0.2736	rs11150206	-5.62	rs11640405	0.08649	5.71	-4.922	797	21	enet	0.12	6.9e-07	-5.47174	4.46e-08
GTEx	Prostate	AC003681.1	22	30025628	30025629	0.1771	rs7291756	5.89	rs8140770	0.144879	5.7	5.589	412	4	lasso	0.17	3.6e-09	6.0864	1.15e-09
GTEx	Prostate	AC104162.1	3	63827444	63827445	0.2132	rs832187	-5.79	rs832187	0.094172	4.39	-5.793	591	1	top1	0.094	1.6e-05	-5.793	6.91e-09
GTEx	Testis	MRPL21	11	68903834	68903835	0.6259	rs11228530	11.12	rs636049	0.631	-13.11	7.361	430	1	top1	0.63	1.2e-60	-7.361	1.83e-13
GTEx	Testis	CLEC18A	16	69950704	69950705	0.4975	rs3790083	7.34	rs3748389	0.32	-9.39	5.493	209	1	top1	0.32	1.2e-24	-5.493	3.95e-08
GTEx	Testis	AC003681.1	22	30025628	30025629	0.3055	rs7291756	5.89	rs8140770	0.22	8.2	5.589	412	412	susie	0.26	1e-19	5.65	1.57e-08
GTEx	Uterus	AP000808.1	11	68870663	68870664	0.432	rs11228530	11.12	rs660614	0.246171	-6.06	7.388	416	25	enet	0.34	2.5e-11	-7.36703	1.74e-13
GTEx	Uterus	MRPL21	11	68903834	68903835	0.64	rs11228530	11.12	rs619727	0.608181	-8.08	7.542	416	1	top1	0.61	2.6e-23	-7.542	4.63e-14
GTEx	Uterus	IGHMBP2	11	68903841	68903842	0.197	rs11228530	11.12	rs619727	0.066245	4.22	7.542	416	1	top1	0.066	0.0043	7.542	4.63e-14
GTEx	Uterus	CAPRIN2	12	30754950	30754951	0.489	rs17739338	-7.06	rs11614872	0.059154	-4.13	-5.941	549	11	lasso	0.069	0.0035	5.77044	7.91e-09
GTEx	Uterus	AC003681.1	22	30025628	30025629	0.244	rs7291756	5.89	rs7291756	0.191183	5.06	5.895	412	6	lasso	0.22	1.6e-07	5.353	8.65e-08
GTEx	Vagina	ITPKB	1	226739322	226739323	0.1799	rs12593	8.214	rs11549709	-0.00784	3.34	1.311	468	468	susie	0.076	0.0013	7.4147	1.22e-13
GTEx	Vagina	AP000808.1	11	68870663	68870664	0.223	rs11228530	11.12	rs619727	0.236901	-5.43	7.542	414	1	top1	0.24	1e-08	-7.542	4.63e-14
GTEx	Vagina	MRPL21	11	68903834	68903835	0.533	rs11228530	11.12	rs619727	0.608669	-8.52	7.542	414	1	top1	0.61	5.2e-26	-7.542	4.63e-14
GTEx	Vagina	IGHMBP2	11	68903841	68903842	0.368	rs11228530	11.12	rs619727	0.322571	6.32	7.542	414	414	susie	0.33	5e-12	7.41298	1.23e-13

## Sheet: Table S5
Supplementary Table S5. Hypergeometric tests for Bonferroni-significant gene-tissue models for cataract by anatomical category
Tissue category	Number of gene-tissue models tested	Expected number from the 202 Bonferroni-significant results	Observed number of Bonferroni-significant models	P-value from the hypergeometric test
Adipose	22493	13.9737	14	0.536516
Brain	70527	43.8146	44	0.514992
Cardiovascular	52600	32.6775	38	0.177378
Female reproductive	8032	4.98985	8	0.12962
Fibroblast	9686	6.01739	2	0.984011
Gastrointestinal	47018	29.2097	43	0.0055244
Gland	65303	40.5692	32	0.947842
Lung	8894	5.52536	5	0.64977
Muscle Skeletal	8637	5.3657	1	0.99566
Nerve Tibial	11433	7.10271	5	0.841075
Skin	20530	12.7542	10	0.826071

## Sheet: Table S6
Supplementary Table S6. Multi-tissue (FUSION's omnibus test) TWAS analysis of cataract identified 86 genes. Abbreviations: NUM.REF, number of tissue reference panels tested for each gene; MIN.TWAS.P, minimum p-value from tissue-specific models; NUM.REF.PRUNED, number of tissue reference panels tested for each gene after pruning for highly linkage disequilibrium-correlated genes; OMNIBUS.P, p-valu…
GENE	CHR	P0	P1	NUM.REF	MIN.TWAS.P	NUM.REF.PRUNED	OMNIBUS.P
CROCC	1	17066767	17267729	49	8.78e-06	23	1.81e-26
ATP13A2	1	17312452	17338423	10	8.6e-06	8	1.11e-13
CAPZB	1	19665266	19812066	19	2.99e-06	16	2.11e-14
ADAM15	1	155023421	155035252	24	2.92e-08	22	2.16e-10
EFNA1	1	155100348	155107386	20	1.23e-08	8	1.74e-07
INSRR	1	156859017	156859018	3	1.45e-07	3	9.99e-07
ADCK3	1	227084588	227175246	6	1.81e-13	6	9.04e-22
CDC42BPA	1	227177565	227505826	33	9.64e-09	31	3.05e-155
SH3YL1	2	266397	266398	51	8.49e-06	32	1.01e-186
TRIB2	2	12716888	12716889	22	6.83e-09	19	2.73e-16
TRMT61B	2	28870300	28870301	47	1.46e-06	11	6.69e-13
EFEMP1	2	56093096	56151298	17	9.46e-06	16	2.17e-10
CREB1	2	208394615	208470284	6	6.05e-07	6	1.08e-07
DIRC3	2	217756592	217756593	14	6.87e-06	11	1.48e-11
CXCR2	2	218990372	219001975	8	1.23e-06	7	2.39e-18
PPM1M	3	52245792	52245793	43	8.15e-06	22	<5E-324
GLYCTK	3	52287088	52287089	32	6.96e-07	13	8.23e-17
WDR82	3	52288019	52288020	6	7.43e-06	6	7.95e-18
SEMA3G	3	52445084	52445085	2	8.9e-08	2	5.69e-07
NT5DC2	3	52535053	52535054	30	1.74e-08	15	1.14e-46
GNL3	3	52681155	52681156	44	4.07e-07	16	1.74e-154
PBRM1	3	52685916	52685917	6	5.21e-06	5	1.17e-57
SPCS1	3	52704954	52704955	4	2.94e-06	4	1.58e-08
NEK4	3	52770948	52770949	32	1.29e-07	4	2.42e-09
ITIH1	3	52777591	52777592	4	8.71e-07	2	2.65e-06
PRKCD	3	53156008	53156009	13	3.01e-06	13	1.23e-15
THOC7	3	63863902	63863903	15	2.72e-10	15	6.02e-07
ATXN7	3	63864556	63864557	10	6.23e-08	9	4.89e-26
ANKH	5	14704908	14871887	16	5.36e-07	16	6.38e-16
HLA-DQB1	6	32668382	32668383	50	1.93e-06	12	9.48e-09
QKI	6	163413999	163414000	6	7.33e-06	5	3.42e-06
IGFBP3	7	45921873	45921874	11	2.48e-06	11	1.53e-09
NIPSNAP2	7	55951792	55951793	32	5.48e-06	30	1.25e-34
C8orf58	8	22457113	22461662	31	7.54e-07	16	6.18e-11
BIN3	8	22477946	22526661	44	1.83e-06	25	1.73e-06
CCAR2	8	22604631	22604632	26	7.54e-07	13	5.89e-07
CDKN2A	9	21995300	21995301	2	2.72e-09	2	1.06e-08
CDKN2B	9	22002901	22009312	9	7.2e-12	8	5.36e-13
DMRTA1	9	22446839	22452472	18	4.57e-07	14	5.12e-14
SEMA4D	9	89498129	89498130	30	4.63e-08	29	8.51e-26
FKTN	9	105558129	105558130	24	1.56e-09	21	1.43e-122
ST6GALNAC4	9	127917037	127917038	7	8.1e-08	7	1.47e-07
HERC4	10	68075347	68075348	6	1.01e-06	5	2.94e-08
PLCE1	10	94030811	94030812	29	1.5e-06	29	1.74e-36
NOC3L	10	94362958	94362959	43	1.65e-06	19	<5E-324
ENTPD7	10	99659505	99659506	12	7.64e-08	12	2.44e-07
ABCC2	10	99782731	99782732	14	2.51e-08	14	1.42e-52
PKD2L1	10	100330485	100330486	15	1.26e-07	13	9.76e-29
CUTC	10	101491957	101515894	7	3.67e-06	7	1.52e-24
DNMBP	10	101635333	101769676	27	1.85e-06	22	3.07e-259
TESMIN	11	68751563	68751564	26	3.47e-09	18	2.87e-79
IGHMBP2	11	68903841	68903842	52	1.62e-16	19	1.38e-60
PICALM	11	86069881	86069882	20	5.24e-06	17	2.38e-18
CAPRIN2	12	30862485	30907448	40	1.96e-14	34	2.87e-74
UBE3B	12	109477544	109477545	33	1.42e-06	29	8.36e-78
BMP4	14	54416454	54423554	5	5.74e-11	5	5.36e-13
COQ6	14	74416636	74429813	38	3.42e-06	24	4.44e-42
ESRRB	14	76310613	76310614	32	7.64e-06	27	5.08e-10
OCA2	15	28099357	28099358	10	5.28e-10	10	8.52e-15
MVP	16	29820393	29820394	4	9.56e-06	4	1.72e-07
TBX6	16	30091886	30091887	42	6.19e-09	36	1.45e-87
NFAT5	16	69565093	69565094	7	4.33e-08	7	1.64e-08
NQO1	16	69726950	69726951	7	1.13e-06	5	6.81e-11
NOB1	16	69754939	69754940	21	7.59e-06	12	7.85e-13
WWP2	16	69762305	69762306	22	1.14e-06	21	<5E-324
CLEC18A	16	69984810	69998141	46	3.95e-08	14	4.61e-65
NPIPB14P	16	69996187	69996188	49	6.34e-07	17	9.51e-19
PDXDC2P	16	70065944	70065945	52	2.19e-06	21	<5E-324
PDPR	16	70113625	70113626	24	2.61e-06	14	3.84e-150
DDX19A	16	70346828	70346829	4	6.67e-07	4	2.24e-10
COG4	16	70514471	70557457	34	2.96e-06	29	6.22e-61
SENP3	17	7561874	7561875	13	1.28e-06	13	9.39e-08
UTP6	17	31901764	31901765	16	1.4e-06	10	1.85e-06
RHOT1	17	32142713	32142714	32	2.99e-09	19	2.35e-213
RHBDL3	17	32266175	32266176	23	1.64e-06	21	1.61e-185
CNTNAP1	17	40834631	40851832	30	7.86e-06	13	6.74e-36
ARL4D	17	41476327	41478505	15	8.48e-08	12	1.76e-24
GOSR2	17	46923074	46923075	29	1.24e-06	20	3.35e-82
DDX5	17	62495739	62502453	10	9.2e-06	5	2.34e-23
AC007773.1	19	32405541	32405542	44	8.24e-06	30	5.6e-12
NECTIN2	19	44846174	44846175	13	6.19e-06	13	2.95e-06
JAG1	20	10674106	10674107	5	7.02e-06	5	3.72e-07
SLC24A3	20	19212645	19212646	12	9.92e-32	12	3.23e-45
EIF2S2	20	32676104	32700138	3	1.34e-06	3	2.86e-06
ASIP	20	34194568	34194569	4	1.98e-06	4	7.23e-07
MTMR3	22	29883154	29883155	35	1.59e-08	22	1.48e-45
